# Supplementary material for: MolModa: accessible and secure molecular docking in a web browser
Source: Nucleic Acids Res. 2024 May 23;52(W1):W498–506. doi: 10.1093/nar/gkae406 (PMC11223821; doi:10.1093/nar/gkae406)
Supplement: gkae406_Supplemental_Files [file gkae406_supplemental_files.zip]

Archive with 2 entries (2 files):
- biotite_SI.pdf
- molmoda_2024-04-13_17-40-53.zip
